# Supplementary material for: Conditional Variable Screening for Ultra‐High Dimensional Longitudinal Data With Time Interactions
Source: Biom J. 2024 Nov 23;66(8):e70005. doi: 10.1002/bimj.70005 (PMC11585226; doi:10.1002/bimj.70005)
Supplement: Supplementary file 2 — Supporting Information [file BIMJ-66-e70005-s001.zip]

Archive with 72 entries (65 files):
- code_supplement_bimj.202300154/
- __MACOSX/._code_supplement_bimj.202300154
- code_supplement_bimj.202300154/GEES.R
- __MACOSX/code_supplement_bimj.202300154/._GEES.R
- code_supplement_bimj.202300154/reproduce_results.Rmd
- __MACOSX/code_supplement_bimj.202300154/._reproduce_results.Rmd
- code_supplement_bimj.202300154/likelihood_screening.R
- __MACOSX/code_supplement_bimj.202300154/._likelihood_screening.R
- code_supplement_bimj.202300154/.DS_Store
- __MACOSX/code_supplement_bimj.202300154/._.DS_Store
- code_supplement_bimj.202300154/data_example/
- code_supplement_bimj.202300154/reproduce_results.html
- __MACOSX/code_supplement_bimj.202300154/._reproduce_results.html
- code_supplement_bimj.202300154/README.txt
- __MACOSX/code_supplement_bimj.202300154/._README.txt
- code_supplement_bimj.202300154/sim_examples/
- code_supplement_bimj.202300154/data_example/lmmSCAD helper functions.R
- __MACOSX/code_supplement_bimj.202300154/data_example/._lmmSCAD helper functions.R
- code_supplement_bimj.202300154/data_example/.DS_Store
- __MACOSX/code_supplement_bimj.202300154/data_example/._.DS_Store
- code_supplement_bimj.202300154/data_example/lmmSCAD.R
- __MACOSX/code_supplement_bimj.202300154/data_example/._lmmSCAD.R
- code_supplement_bimj.202300154/data_example/realdata_stabilityselectionSCAD.R
- __MACOSX/code_supplement_bimj.202300154/data_example/._realdata_stabilityselectionSCAD.R
- code_supplement_bimj.202300154/data_example/intermediate_results/
- code_supplement_bimj.202300154/data_example/realdata_stabilityscreening.R
- __MACOSX/code_supplement_bimj.202300154/data_example/._realdata_stabilityscreening.R
- code_supplement_bimj.202300154/data_example/figures/
- code_supplement_bimj.202300154/data_example/data (has been removed)/
- code_supplement_bimj.202300154/data_example/Rplots.pdf
- __MACOSX/code_supplement_bimj.202300154/data_example/._Rplots.pdf
- code_supplement_bimj.202300154/sim_examples/.DS_Store
- __MACOSX/code_supplement_bimj.202300154/sim_examples/._.DS_Store
- code_supplement_bimj.202300154/sim_examples/intermediate_results/
- code_supplement_bimj.202300154/sim_examples/perform_analysis.R
- __MACOSX/code_supplement_bimj.202300154/sim_examples/._perform_analysis.R
- code_supplement_bimj.202300154/sim_examples/simulate_examples.R
- __MACOSX/code_supplement_bimj.202300154/sim_examples/._simulate_examples.R
- code_supplement_bimj.202300154/sim_examples/get_results_simulations.R
- __MACOSX/code_supplement_bimj.202300154/sim_examples/._get_results_simulations.R
- code_supplement_bimj.202300154/data_example/intermediate_results/stabilityselectionSCAD_likeli_maxIter1000.rds
- code_supplement_bimj.202300154/data_example/intermediate_results/stabilityselectionSCAD_exch_maxIter1000.rds
- code_supplement_bimj.202300154/data_example/intermediate_results/.DS_Store
- __MACOSX/code_supplement_bimj.202300154/data_example/intermediate_results/._.DS_Store
- code_supplement_bimj.202300154/data_example/intermediate_results/stabilityselectionSCAD_bcor_maxIter1000.rds
- code_supplement_bimj.202300154/data_example/intermediate_results/stabilityselectionSCAD_cdc_maxIter1000.rds
- code_supplement_bimj.202300154/data_example/intermediate_results/stabilityselectionSCAD_ind_maxIter1000.rds
- code_supplement_bimj.202300154/data_example/intermediate_results/stabilityselectionSCAD_topvariables_maxIter1000.rds
- code_supplement_bimj.202300154/data_example/intermediate_results/stabilityselectionSCAD_ar1_maxIter1000.rds
- code_supplement_bimj.202300154/data_example/intermediate_results/screening_overlap_table.rds
- code_supplement_bimj.202300154/data_example/figures/histDistribution_ne_fullrun.eps
- __MACOSX/code_supplement_bimj.202300154/data_example/figures/._histDistribution_ne_fullrun.eps
- code_supplement_bimj.202300154/data_example/figures/.DS_Store
- __MACOSX/code_supplement_bimj.202300154/data_example/figures/._.DS_Store
- code_supplement_bimj.202300154/data_example/figures/histDistribution_all_fullrun.tiff
- __MACOSX/code_supplement_bimj.202300154/data_example/figures/._histDistribution_all_fullrun.tiff
- code_supplement_bimj.202300154/data_example/data (has been removed)/.DS_Store
- __MACOSX/code_supplement_bimj.202300154/data_example/data (has been removed)/._.DS_Store
- code_supplement_bimj.202300154/sim_examples/intermediate_results/ex4_rho0_fullrun.rds
- code_supplement_bimj.202300154/sim_examples/intermediate_results/ex4_rho09_fullrun.rds
- code_supplement_bimj.202300154/sim_examples/intermediate_results/.DS_Store
- __MACOSX/code_supplement_bimj.202300154/sim_examples/intermediate_results/._.DS_Store
- code_supplement_bimj.202300154/sim_examples/intermediate_results/ex1_fullrun.rds
- __MACOSX/code_supplement_bimj.202300154/sim_examples/intermediate_results/._ex1_fullrun.rds
- code_supplement_bimj.202300154/sim_examples/intermediate_results/ex4_rho05_fullrun.rds
- code_supplement_bimj.202300154/sim_examples/intermediate_results/ex2_cdcscreen.rds
- code_supplement_bimj.202300154/sim_examples/intermediate_results/ex2_fullrun.rds
- code_supplement_bimj.202300154/sim_examples/intermediate_results/ex1_cdcscreen.rds
- code_supplement_bimj.202300154/sim_examples/intermediate_results/ex1_fullrun_joined.rds
- code_supplement_bimj.202300154/sim_examples/intermediate_results/ex3_cdcscreen.rds
- code_supplement_bimj.202300154/sim_examples/intermediate_results/.Rapp.history
- code_supplement_bimj.202300154/sim_examples/intermediate_results/ex3_fullrun.rds
