# Supplementary material for: Conditional Variable Screening for Ultra‐High Dimensional Longitudinal Data With Time Interactions
Source: Biom J. 2024 Nov 23;66(8):e70005. doi: 10.1002/bimj.70005 (PMC11585226; doi:10.1002/bimj.70005)
Supplement: Supplementary file 2 — Supporting Information [file BIMJ-66-e70005-s001.zip › code_supplement_bimj.202300154/data_example/realdata_stabilityselectionSCAD.R]

#!/usr/bin/env Rscript

library(lme4)
library(MASS)
library(doParallel)
library(geepack)
library(penalized)
library(emulator)
library(Ball)

source("lmmSCAD.R")
source("../likelihood_screening.R")
source("../GEES.R")

likeli_margin_withmeal <- function(df,i){
  t0 <- as.numeric(df$t)-1
  frmla1 <- as.formula(paste0("y ~ x",i,"+meal+x",i,":t+t+(1+t0|id)"))
  model <- lmer(frmla1,df,REML=F)
  return(logLik(model,REML=F))
}

runSCAD <- function(df, formula, maxIter){
  x <- model.matrix(formula, df)
  y <- df$y
  t0 <- as.numeric(df$t)-1
  form2 <- as.formula("y~ (1|id)")
  foo <- lFormula(eval(form2), df, REML = F)
  z <-t(as.matrix(foo$reTrms$Zt))
  weights <- rep(1, dim(x)[[2]])
  no_pen <- which(colnames(x) %in% c("(Intercept)","meal2","meal3","meal4","t1","t2","t3"))
  weights[no_pen] <- NA
  fit <- lmmSCAD(x = x, y = y, z = z, grp = df$id, weights = weights, lambda = 4, pdMat = "pdDiag", maxIter = maxIter)
  nonzeros <- coefficients(fit)[coefficients(fit) != 0][-1]
  gens <- names(nonzeros)[!names(nonzeros) %in% c("meal2","meal3","meal4","t1","t2","t3")]
  return(gens)
}


stability_selection <- function(df, screened_set, i, maxIter){
  print(i)
  set.seed(i)
  id <- df$id
  ns <- length(unique(id))
  t1 <- as.numeric(sample(unique(id), floor(0.5*ns), replace=F))
  t2 <- unique(id)[!(unique(id) %in% t1)]
  df.t1 <- df[df$id %in% t1,]
  df.t2 <- df[df$id %in% t2,]
  n <- nrow(df)
  form <- as.formula(paste0("y~",paste0("x", screened_set, collapse = "+"), "+",
                              paste0("x", screened_set,":t", collapse = "+"),"+ meal + t"))
  nonzeros1.g <- runSCAD(df.t1, form, maxIter)
  nonzeros2.g <- runSCAD(df.t2, form, maxIter)
  nonzeros <- c(nonzeros1.g, nonzeros2.g)
   
  return(list(final_selection = nonzeros))
}

### Load de-identified data ###

df <- readRDS("data/combineddata_deindentified.rds")
gene_names <- readRDS("data/gene_names.rds")

x.all <- df[,-seq(1,4)]
p <- ncol(x.all)
ns <- length(unique(df$id))
k <- nlevels(df$t)


######## Initial screening and make table of overlapping screened variables ########
counts1 = as.data.frame(table(as.factor(df$id)))
M1 = counts1$Freq

baseform <- as.formula(paste0("y ~ meal + (1|id)"))
modelbase <- lmer(baseform,df,REML=T)
sdsample<- as.data.frame(VarCorr(modelbase))$vcov
rho_sample <- sdsample[1]/(sdsample[1]+sdsample[2])
n_eff <- ns*(k/(1+rho_sample*(k-1)))
d <- n_eff

B0 <- list()

## Do GEE screening
corrs <- c("ind","exch","ar1")
for(corr in corrs){
  gees.B1 <- gee_screen_unbalanced(df, M1, corr = corr)
  ranked_features_gees <- order(gees.B1, decreasing = TRUE)
  B0[[corr]] <- ranked_features_gees[1:d]
}

## Do likelihood screening
lik1 <- sapply(1:p, function(i) likeli_margin_withmeal(df,i))
B0[["likeli"]] <- order(lik1, decreasing = TRUE)[1:d]

## Do BCor-SIS
A.first <- bcorsis(df[,-seq(1,4)], df$y, method="interaction")
ranked_features_bcor <- order(A.first$complete.info$statistic[,1], decreasing = T)
B0[["bcor"]] <- ranked_features_bcor[1:d]

## Do CDC-SIS
y.mat <- matrix(df$y, ncol = nlevels(as.factor(df$t)), byrow = T)
x <- as.list(as.data.frame(df[, -seq(1,4)]))
x.list <- lapply(1:p, function(i) {
  matrix(x[[i]], ncol = nlevels(as.factor(df$t)), byrow = T)
})
meal.mat <-  matrix(as.numeric(df$meal), ncol = nlevels(df$t), byrow=T)
cdc0 <- cdcsis::cdcsis(x=x.list,y=y.mat,z=meal.mat[,1])
ranked_cdc0 <- order(cdc0[["cdcor"]], decreasing = TRUE)
B0[["cdc"]] <- ranked_cdc0[1:d]

list1 <- c("likeli", "ind", "exch", "ar1","bcor","cdc")
list2 <- list1
overlap_matrix <- matrix(NA, ncol = 6, nrow = 6)
for (i in 1:length(list1)){
  m1 <- list1[i]
  for (j in 1:length(list2)){
    m2 <- list2[j]
    overlap_matrix[i, j] <- length(intersect(B0[[m1]],B0[[m2]]))
  }
}
overlap_matrix[lower.tri(overlap_matrix)] <- NA
colnames(overlap_matrix) <- c("Likelihood screen", "SIS", "GEES.cs", "GEES.ar1","BCor-SIS","CDC-SIS")
rownames(overlap_matrix) <- colnames(overlap_matrix)
diag(overlap_matrix) <- NA
saveRDS(overlap_matrix, file = "intermediate_results/screening_overlap_table.rds")

#############################################################################################

######## Do stability selection based on inital screening ########

args_user <- commandArgs(trailingOnly=TRUE)
maxIter <- as.numeric(args_user[1])
maxIter <- 1000
methods <- c("likeli", "ar1", "bcor","ind", "exch", "cdc")

S0 <- list()
for (method in methods){
  screened_set <- B0[[method]]
  K <- 50
  no_cores <- 12
  cl <- makeCluster(no_cores,type="FORK")
  registerDoParallel(cl)
  results.parallel  <- foreach(i=1:K,.combine='cbind') %dopar% stability_selection(df = df,
                                                                                   screened_set,
                                                                                   i = i, maxIter)
  stopCluster(cl)
  res <- as.character(do.call(c,results.parallel[1,]))
  print(res)
  res <- gsub("t1", "t", res)
  res<- gsub("t2", "t", res)
  res <- gsub("t3", "t", res)
  res.count <- as.data.frame(table(res)/100)
  chosen_vars <- gsub(":t", "", res.count$res)
  chosen_vars <- as.numeric(gsub("x", "",chosen_vars))
  ints <- which(grepl(":t",res.count$res, fixed = TRUE))
  res.count$gene <- gene_names[chosen_vars]
  res.count$type <- "main"
  res.count$type[ints] <- "interaction"
  saveRDS(res.count, paste0("intermediate_results/stabilityselectionSCAD_",method,".rds"))
  nonzeros <- res.count[which(res.count$Freq >= 0.6),]
  nonzer0_top <- nonzeros[order(nonzeros$Freq, decreasing=T),]
  S0[[method]] <- nonzer0_top
}

saveRDS(S0, "intermediate_results/stabilityselectionSCAD_topvariables.rds")
sessionInfo()
