# Supplementary material for: Conditional Variable Screening for Ultra‐High Dimensional Longitudinal Data With Time Interactions
Source: Biom J. 2024 Nov 23;66(8):e70005. doi: 10.1002/bimj.70005 (PMC11585226; doi:10.1002/bimj.70005)
Supplement: Supplementary file 2 — Supporting Information [file BIMJ-66-e70005-s001.zip › code_supplement_bimj.202300154/data_example/realdata_stabilityscreening.R]

#!/usr/bin/env Rscript

library(lme4)
library(geepack)
library(doParallel)
library(Ball)
library(cdcsis)

source("../GEES.R")
source("../likelihood_screening.R")


stability_screening <- function(i, df){  
  set.seed(i)
  id <- df$id
  ns <- length(unique(id))
  t1 <- as.numeric(sample(unique(id), ns, replace = T))
  df.t1 <- df[df$id %in% t1,]
  counts1 = as.data.frame(table(as.factor(df.t1$id)))
  M1 = counts1$Freq
  x.all <- df.t1[,-seq(1,4)]
  p <- ncol(x.all)
  
  # find n_eff
  baseform <- as.formula(paste0("y ~ meal + (1|id)"))
  modelbase <- lmer(baseform, df, REML=T)
  sdsample <- as.data.frame(VarCorr(modelbase))$vcov
  rho_sample <- sdsample[1]/(sdsample[1]+sdsample[2])
  k <- nlevels(df$t)
  n_eff <- ns*(k/(1+rho_sample*(k-1)))
  d1 <- n_eff
  
  methods <- c("GEES", "bcor", "likeli", "cdc")
  B = list()
  for (method in methods){
    if (method == "GEES"){
      corrs <- c("ind", "exch", "ar1")
      for(corr in corrs){
        gees.B1 <- gee_screen_unbalanced(df.t1, M1 ,corr = corr)
        ranked_features_gees <- order(gees.B1, decreasing = TRUE)
        B[[corr]] <- ranked_features_gees[1:d1]
      }
    }
    if (method == "likeli"){
      lik1 <- sapply(1:p, function(i) {
        dfi <- data.frame(y = df.t1$y, x = x.all[,i], t = df.t1$t, id = as.factor(df.t1$id))
        lmm_likelihood(dfi, rslope = T)
        })
      ranked_features_lik <- order(lik1, decreasing = TRUE)
      B[["likeli"]] <- ranked_features_lik[1:d1]
    }
    
    if (method == "bcor"){
      A.first <- bcorsis(df.t1[,-seq(1,4)], df.t1$y, method="interaction")
      ranked_features_bcor <- order(A.first$complete.info$statistic[,1], decreasing = T)
      B[["bcor"]] <- ranked_features_bcor[1:d1]
    }
    
    if (method == "cdc"){
      y.mat <- matrix(df.t1$y, ncol = nlevels(as.factor(df.t1$t)), byrow = T)
      x <- as.list(as.data.frame(df.t1[, -seq(1,4)]))
      x.list <- lapply(1:p, function(i) {
        matrix(x[[i]], ncol = nlevels(as.factor(df.t1$t)), byrow = T)
      })
      meal.mat <-  matrix(as.numeric(df.t1$meal), ncol = nlevels(df.t1$t), byrow=T)
      
      cdc0 <- cdcsis::cdcsis(x=x.list,y=y.mat,z=meal.mat[,1])
      ranked_cdc0 <- order(cdc0[["cdcor"]], decreasing = TRUE)
      B[["cdc"]] <- ranked_cdc0[1:d1]
    }
  }
  return(B)
}

df <- readRDS("data/combineddata_deindentified.rds")
gene_names <- readRDS("data/gene_names.rds")
p <- ncol(df[,-seq(1,4)])


args_user <- commandArgs(trailingOnly=TRUE)
K <- as.numeric(args_user[1])
no_cores <- 12
cl <- makeCluster(no_cores,type="FORK")
registerDoParallel(cl)
ss  <- foreach(i=1:K,.combine='cbind') %dopar% stability_screening(i = i, df)
stopCluster(cl)

neff <- length(ss[,1]$likeli)

Bt.ind <- c()
Bt.exch <- c()
Bt.ar1 <- c()
Bt.likeli <- c()
Bt.bcor <- c()
Bt.cdc <- c()
for(i in 1:K){
  Bt.ind <- c(Bt.ind,ss[,i]$ind)
  Bt.exch <- c(Bt.exch,ss[,i]$exch)
  Bt.ar1 <- c(Bt.ar1,ss[,i]$ar1)
  Bt.likeli <- c(Bt.likeli,ss[,i]$likeli)
  Bt.bcor <- c(Bt.bcor,ss[,i]$bcor)
  Bt.cdc <- c(Bt.cdc,unlist(ss[,i]))
}

df.geesind <- data.frame(counts=as.integer(table(Bt.ind)),
                         gene=as.numeric(as.character(as.data.frame(table(Bt.ind))$Bt.ind)),
                         id="ind")
df.geesind <- df.geesind[order(df.geesind$counts,decreasing = TRUE),]
df.geesind[(nrow(df.geesind)+1):p,] = 0
df.geesexch <- data.frame(counts=as.integer(table(Bt.exch)),
                         gene=as.numeric(as.character(as.data.frame(table(Bt.exch))$Bt.exch)),
                         id="exch")
df.geesexch<- df.geesexch[order(df.geesexch$counts,decreasing = TRUE),]
df.geesexch[(nrow(df.geesexch)+1):p,] = 0
df.geesar1 <- data.frame(counts=as.integer(table(Bt.ar1)),
                          gene=as.numeric(as.character(as.data.frame(table(Bt.ar1))$Bt.ar1)),
                         id="ar1")
df.geesar1<- df.geesar1[order(df.geesar1$counts,decreasing = TRUE),]
df.geesar1[(nrow(df.geesar1)+1):p,] = 0

df.bcor <- data.frame(counts=as.integer(table(Bt.bcor)),
                         gene=as.numeric(as.character(as.data.frame(table(Bt.bcor))$Bt.bcor)),
                         id="bcor-sis")
df.bcor <- df.bcor[order(df.bcor$counts,decreasing = TRUE),]
df.bcor[(nrow(df.bcor)+1):p,] = 0


df.cdc <- data.frame(counts=as.integer(table(Bt.cdc)),
                      gene=as.numeric(as.character(as.data.frame(table(Bt.cdc))$Bt.cdc)),
                      id="cdc-sis")
df.cdc <- df.cdc[order(df.cdc$counts,decreasing = TRUE),]
df.cdc[(nrow(df.cdc)+1):p,] = 0

df.likeli <- data.frame(counts=as.integer(table(Bt.likeli)),
                         gene=as.numeric(as.character(as.data.frame(table(Bt.likeli))$Bt.likeli)),
                        id="likeli")
df.likeli <- df.likeli[order(df.likeli$counts,decreasing = TRUE),]
df.likeli[(nrow(df.likeli)+1):p,] = 0


setEPS()
postscript("figures/histDistribution_ne.eps", width=4.73, height=4.73)
barplot(df.likeli$counts,xaxt="n",main="",font.main = 1,
        cex.main=0.97,xlab="Genes",ylab="Counts",ylim=c(0,max(df.likeli$counts)+5))
box()
dev.off()

sessionInfo()
